# Supplementary material for: Alterations in P-glycoprotein Expression in the Placenta of Obese Rats and Humans
Source: Int J Mol Sci. 2025 Jul 20;26(14):6976. doi: 10.3390/ijms26146976 (PMC12295135; doi:10.3390/ijms26146976)
Supplement: Supplementary file 1 [file ijms-26-06976-s001.zip]

Archive with 1 entries (1 files):
- ijms-3734746-supplementary.pdf
